# Supplementary material for: Novel Metrics to Characterize In Vitro Pollen Tube Growth Performance of Apple Cultivars
Source: Plants (Basel). 2021 Jul 16;10(7):1460. doi: 10.3390/plants10071460 (PMC8309383; doi:10.3390/plants10071460)
Supplement: Supplementary file 1 [file plants-10-01460-s001.zip]

Archive with 1 entries (1 files):
- plants-1296942-supplementary.pdf
